# Supplementary material for: Solute Carrier Family 29A1 Mediates In Vitro Resistance to Azacitidine in Acute Myeloid Leukemia Cell Lines
Source: Int J Mol Sci. 2023 Feb 10;24(4):3553. doi: 10.3390/ijms24043553 (PMC9965596; doi:10.3390/ijms24043553)
Supplement: Supplementary file 1 [file ijms-24-03553-s001.zip]

Archive with 1 entries (1 files):
- ijms-2202586-supplementary.pdf
